# Supplementary material for: Efficient Generation of Pancreatic Progenitor Cells from Induced Pluripotent Stem Cells Derived from a Non-Invasive and Accessible Tissue Source—The Plucked Hair Follicle
Source: Cells. 2024 Jun 10;13(12):1010. doi: 10.3390/cells13121010 (PMC11202038; doi:10.3390/cells13121010)
Supplement: Supplementary file 1 [file cells-13-01010-s001.zip]

Archive with 1 entries (1 files):
- cells-2998728-supplementary.pdf
